# Supplementary material for: The Role of Selected Psychological Factors in Healthy-Sustainable Food Consumption Behaviors during the COVID-19 Pandemic
Source: Foods. 2022 Jun 29;11(13):1944. doi: 10.3390/foods11131944 (PMC9265338; doi:10.3390/foods11131944)
Supplement: Supplementary file 1 [file foods-11-01944-s001.zip]

Archive with 1 entries (1 files):
- foods-1766701-supplementary.pdf
